# Supplementary material for: In Doxorubicin-Adapted Hodgkin Lymphoma Cells, Acquiring Multidrug Resistance and Improved Immunosuppressive Abilities, Doxorubicin Activity Was Enhanced by Chloroquine and GW4869
Source: Cells. 2023 Nov 29;12(23):2732. doi: 10.3390/cells12232732 (PMC10706762; doi:10.3390/cells12232732)
Supplement: Supplementary file 1 [file cells-12-02732-s001.zip]

Archive with 1 entries (1 files):
- cells-2739795-supplementary.ppt
